# Supplementary material for: Le nitrate double NaRb2(NO3)3, composé intermédiaire du système binaire isobare NaNO3 + RbNO3: études thermiques et cristallographiques
Source: Acta Crystallogr E Crystallogr Commun. 2015 Apr 9;71(Pt 5):455–8. doi: 10.1107/S2056989015006532 (PMC4420088; doi:10.1107/S2056989015006532)
Supplement: Supplementary file 1 [file e-71-00455-sup1.cif]

##############################################################################
#                                                                            #
# This CIF contains the data in a paper accepted for publication in          #
# Acta Crystallographica Section E. It conforms to the requirements of       #
# Notes for Authors for Acta Crystallographica Section E, and has been       #
# peer reviewed under the auspices of the IUCr Commission on Journals.       #
#                                                                            #
# Full details of the Crystallographic Information File format               #
# are given in the paper "The Crystallographic Information File (CIF):       #
# a New Standard Archive File for Crystallography" by S. R. Hall, F. H.      #
# Allen and I. D. Brown [Acta Cryst. (1991), A47, 655-685].                  #
#                                                                            #
# The current version of the core CIF dictionary is obtainable from          #
# ftp://ftp.iucr.org/pub/cif_core.dic.                                       #
#                                                                            #
# Software is freely available for graphical display of the structure(s)     #
# in this CIF. For information consult the CIF software page                 #
# http://www.iucr.org/resources/cif/software.                                #
#                                                                            #
# This file may be used for bona fide research purposes within the           #
# scientific community so long as proper attribution is given to the journal # 
# article from which it was obtained.                                        #
#                                                                            #
##############################################################################
data_global
_audit_creation_method     'WinGX routine CIF_UPDATE'
_audit_conform_dict_name     cif_core.dic
_audit_conform_dict_version     2.4.3
_journal_data_validation_number     ?
_journal_date_recd_electronic     2015-03-09
_journal_date_accepted     2015-03-31
_journal_name_full     'Acta Crystallographica, Section E'
_journal_year     2015
_journal_volume     71
_journal_issue      5
_journal_page_first     455
_journal_page_last     458
_journal_paper_category     GI
_journal_paper_doi     10.1107/S2056989015006532
_journal_coeditor_code     VN2090
_publ_contact_author_name     'Dr Abderrahmen Guesmi'
_publ_contact_author_address
;
Universit\'e de Tunis El Manar, Facult\'e des
Sciences, Laboratoire de Mat\'eriaux et Cristallochimie, El Manar II, 2092,
Tunis, Tunisie
Universit\'e de Tunis El Manar, Institut Pr\'eparatoire aux
Etudes d'Ing\'enieurs d'El Manar B.P.244 El Manar II 2092, Tunis, Tunisie
;
_publ_contact_author_email     abderrahmen.guesmi@ipeim.rnu.tn
_publ_contact_author_fax     '216 (71) 88 50 08'
_publ_contact_author_phone     '216 (98) 67 62 47'
_publ_section_title
;
Le nitrate double NaRb~2~(NO~3~)~3~, compos\'e interm\'ediaire du syst\`eme
binaire isobare NaNO~3~ + RbNO~3~: \'etudes thermiques et cristallographiques
;
_publ_section_title_footnote     .
loop_
    _publ_author_name
    _publ_author_footnote
    _publ_author_address
    'Ksiksi, Nesrine' .
;
Universit\'e de Tunis El Manar, Facult\'e des Sciences,
Laboratoire de Thermodynamique appliqu\'ee, El Manar II, 2092 Tunis,
Tunisie
;
    'Driss, Mohamed' .
;
Universit\'e de Tunis El Manar, Facult\'e des Sciences,
Laboratoire de Mat\'eriaux et Cristallochimie, El Manar II, 2092 Tunis,
Tunisie
Universit\'e de Tunis El Manar,
Institut Pr\'eparatoire aux Etudes d'Ing\'enieurs d'El Manar, El Manar II,
2092 Tunis, Tunisie
;
    'Hellali, Dalila' .
;
Universit\'e de Tunis El Manar, Facult\'e des Sciences,
Laboratoire de Thermodynamique appliqu\'ee, El Manar II, 2092 Tunis,
Tunisie
;
    'Guesmi, Abderrahmen' .
;
Universit\'e de Tunis El Manar, Facult\'e des Sciences,
Laboratoire de Mat\'eriaux et Cristallochimie, El Manar II, 2092 Tunis,
Tunisie
Universit\'e de Tunis El Manar,
Institut Pr\'eparatoire aux Etudes d'Ing\'enieurs d'El Manar, El Manar II,
2092 Tunis, Tunisie
;
    'Zamali, Hmida' .
;
Universit\'e de Tunis El Manar, Facult\'e des Sciences,
Laboratoire de Thermodynamique appliqu\'ee, El Manar II, 2092 Tunis,
Tunisie
;
_publ_section_synopsis
;
NaRb~2~(NO~3~)~3~ nitrate is the only intermediate compound in the system
NaNO~3~ + RbNO~3~. It has, according to a thermal study, three allotropic
forms. The structure of the low-temperature form is presented.
;
data_I
_database_code_depnum_ccdc_archive 'CCDC 1004334'
_audit_creation_method     'WinGX routine CIF_UPDATE'
_chemical_name_systematic
;
Sodium dirubidium trinitrate
;
_chemical_formula_moiety     'N3 Na O9 Rb2'
_chemical_formula_sum     'N3 Na O9 Rb2'
_chemical_formula_iupac     'Na Rb2 (N O3)3'
_chemical_formula_weight     379.96
_symmetry_cell_setting     orthorhombic
_symmetry_space_group_name_H-M     'P m c 21'
_symmetry_space_group_name_Hall     'P 2c -2'
loop_
    _symmetry_equiv_pos_site_id
    _symmetry_equiv_pos_as_xyz
    1 x,y,z
    2 -x,-y,1/2+z
    3 -x,y,z
    4 x,-y,1/2+z
_cell_length_a     5.327(5)
_cell_length_b     9.079(4)
_cell_length_c     9.718(6)
_cell_angle_alpha     90
_cell_angle_beta     90
_cell_angle_gamma     90
_cell_volume     470.0(6)
_cell_formula_units_Z     2
_cell_measurement_reflns_used     25
_cell_measurement_theta_min     10
_cell_measurement_theta_max     15
_cell_measurement_temperature     293(2)
_exptl_crystal_description     Parallelepiped
_exptl_crystal_colour     white
_exptl_crystal_size_max     0.4
_exptl_crystal_size_mid     0.4
_exptl_crystal_size_min     0.3
_exptl_crystal_density_diffrn     2.685
_exptl_crystal_F_000     356
_exptl_absorpt_coefficient_mu     10.497
_exptl_absorpt_correction_type     psi-scan
_exptl_absorpt_process_details
;
(North <i>et al.</i>,  1968)
;
_exptl_absorpt_correction_T_min     0.5445
_exptl_absorpt_correction_T_max     0.9951
_diffrn_ambient_temperature     293(2)
_diffrn_radiation_type     MoK\a
_diffrn_radiation_wavelength     0.71073
_diffrn_radiation_monochromator     graphite
_diffrn_measurement_device_type     'Enraf--Nonius CAD-4'
_diffrn_measurement_method     \w/2\q
_diffrn_reflns_number     1474
_diffrn_reflns_av_R_equivalents     0.0375
_diffrn_reflns_theta_min     2.243
_diffrn_reflns_theta_max     27.966
_diffrn_reflns_theta_full     25.242
_diffrn_measured_fraction_theta_max     1
_diffrn_measured_fraction_theta_full     1
_diffrn_reflns_limit_h_min     -7
_diffrn_reflns_limit_h_max     7
_diffrn_reflns_limit_k_min     -1
_diffrn_reflns_limit_k_max     11
_diffrn_reflns_limit_l_min     -1
_diffrn_reflns_limit_l_max     12
_diffrn_standards_number     2
_diffrn_standards_interval_count     120
_diffrn_standards_decay_%     4
loop_
    _diffrn_standard_refln_index_h
    _diffrn_standard_refln_index_k
    _diffrn_standard_refln_index_l
    -4 -3 -2
    -4 -2 -3
_reflns_number_total     727
_reflns_number_gt     662
_reflns_threshold_expression     'I > 2\s(I)'
_refine_ls_structure_factor_coef     Fsqd
_refine_ls_matrix_type     full
_refine_ls_R_factor_all     0.0316
_refine_ls_R_factor_gt     0.0243
_refine_ls_wR_factor_ref     0.0618
_refine_ls_goodness_of_fit_ref     0.828
_refine_ls_restrained_S_all     0.827
_refine_ls_number_reflns     727
_refine_ls_number_parameters     83
_refine_ls_number_restraints     1
_refine_ls_hydrogen_treatment     undef
_refine_ls_weighting_scheme     calc
_refine_ls_weighting_details
                      'w=1/[\s^2^(Fo^2^)+(0.0532P)^2^] where P=(Fo^2^+2Fc^2^)/3'
_refine_ls_shift/su_max     0
_refine_ls_shift/su_mean     0
_refine_diff_density_max     0.594
_refine_diff_density_min     -0.559
_refine_ls_extinction_method
;
(SHELXL97; Sheldrick, 2008)
;
_refine_ls_extinction_coef     0.036(3)
_refine_ls_abs_structure_details
;
Flack (1983), 63 paires de Friedel
;
_refine_ls_abs_structure_Flack     -0.009(16)
loop_
    _atom_type_symbol
    _atom_type_description
    _atom_type_scat_dispersion_real
    _atom_type_scat_dispersion_imag
    _atom_type_scat_source
    N N 0.0061 0.0033 'International Tables Vol C Tables 4.2.6.8 and 6.1.1.4'
    Na Na 0.0362 0.0249 'International Tables Vol C Tables 4.2.6.8 and 6.1.1.4'
    O O 0.0106 0.006 'International Tables Vol C Tables 4.2.6.8 and 6.1.1.4'
    Rb Rb -0.9393 2.9676 'International Tables Vol C Tables 4.2.6.8 and 6.1.1.4'
_computing_data_collection
;
CAD-4 EXPRESS (Duisenberg, 1992; Mac\'i\<cek & Yordanov, 1992)
;
_computing_cell_refinement
;
CAD-4 EXPRESS (Duisenberg, 1992; Mac\'i\<cek & Yordanov, 1992)
;
_computing_data_reduction
;
XCAD4 (Harms & Wocadlo, 1995)
;
_computing_structure_solution
;
SHELXS97 (Sheldrick, 2008)
;
_computing_structure_refinement
;
SHELXL97 (Sheldrick, 2008)
;
_computing_molecular_graphics
;
DIAMOND (Brandenburg, 2006)
;
_computing_publication_material
;
WinGX (Farrugia, 2012) and publCIF (Westrip, 2010)
;
loop_
    _atom_site_type_symbol
    _atom_site_label
    _atom_site_fract_x
    _atom_site_fract_y
    _atom_site_fract_z
    _atom_site_U_iso_or_equiv
    _atom_site_adp_type
    _atom_site_calc_flag
    _atom_site_occupancy
    _atom_site_disorder_assembly
    _atom_site_disorder_group
    Rb Rb1 0.5 0.08278(8) 0.33461(7) 0.0293(2) Uani d 1 . .
    Rb Rb2 0.5 0.37837(8) 0.66067(7) 0.0312(2) Uani d 1 . .
    Na Na1 0 0.7007(3) 0.6151(3) 0.0329(8) Uani d 1 . .
    N N1 1 0.0537(7) 0.6267(7) 0.0292(15) Uani d 1 . .
    O O1 1 -0.0580(6) 0.7033(7) 0.0382(14) Uani d 1 . .
    O O2 0.7945(12) 0.1047(6) 0.5920(7) 0.0665(17) Uani d 1 . .
    N N2 0 0.4139(7) 0.4141(8) 0.0263(14) Uani d 1 . .
    O O3 0 0.4581(7) 0.5370(6) 0.0374(14) Uani d 1 . .
    O O4 0.2020(10) 0.3901(5) 0.3557(7) 0.0615(16) Uani d 1 . .
    N N3 0.5 0.2516(6) 0.9835(7) 0.0268(13) Uani d 1 . .
    O O5 0.5 0.2981(6) 1.1048(6) 0.0391(14) Uani d 1 . .
    O O6 0.7029(8) 0.2278(5) 0.9225(5) 0.0443(11) Uani d 1 . .
loop_
    _atom_site_aniso_label
    _atom_site_aniso_U_11
    _atom_site_aniso_U_22
    _atom_site_aniso_U_33
    _atom_site_aniso_U_12
    _atom_site_aniso_U_13
    _atom_site_aniso_U_23
    Rb1 0.0286(4) 0.0330(4) 0.0263(4) 0 0 0.0045(3)
    Rb2 0.0313(4) 0.0257(3) 0.0366(4) 0 0 0.0044(3)
    Na1 0.0323(15) 0.0263(15) 0.0400(19) 0 0 -0.0054(13)
    N1 0.037(3) 0.022(3) 0.029(4) 0 0 -0.006(3)
    O1 0.045(3) 0.024(2) 0.046(4) 0 0 0.005(2)
    O2 0.066(3) 0.067(3) 0.067(4) 0.032(3) -0.027(3) -0.006(3)
    N2 0.027(3) 0.023(3) 0.030(4) 0 0 -0.002(3)
    O3 0.050(4) 0.033(3) 0.029(3) 0 0 -0.006(2)
    O4 0.053(3) 0.062(3) 0.069(4) 0.007(2) 0.032(3) 0.000(3)
    N3 0.029(3) 0.027(3) 0.025(3) 0 0 -0.002(3)
    O5 0.057(4) 0.033(3) 0.027(3) 0 0 -0.002(3)
    O6 0.033(2) 0.059(3) 0.041(3) 0.003(2) 0.007(2) -0.007(2)
_geom_special_details
;
All e.s.d.'s (except the e.s.d. in the dihedral angle between two l.s. planes)
are estimated using the full covariance matrix. The cell e.s.d.'s are taken
into account individually in the estimation of e.s.d.'s in distances, angles
and torsion angles; correlations between e.s.d.'s in cell parameters are only
used when they are defined by crystal symmetry. An approximate (isotropic)
treatment of cell e.s.d.'s is used for estimating e.s.d.'s involving l.s.
planes.
;
loop_
    _geom_bond_atom_site_label_1
    _geom_bond_atom_site_label_2
    _geom_bond_site_symmetry_2
    _geom_bond_distance
    _geom_bond_publ_flag
    Rb1 O2 . 2.959(6) ?
    Rb1 O2 3_655 2.959(6) ?
    Rb1 O1 2_654 2.962(4) ?
    Rb1 O1 2_754 2.962(4) ?
    Rb1 O5 1_554 2.968(6) ?
    Rb1 O6 2_654 3.138(5) ?
    Rb1 O6 4_554 3.138(5) ?
    Rb1 O4 3_655 3.217(5) ?
    Rb1 O4 . 3.217(5) ?
    Rb1 O2 2_654 3.304(7) ?
    Rb1 O2 4_554 3.304(7) ?
    Rb1 N3 2_654 3.363(6) ?
    Rb2 O5 2_664 2.988(6) ?
    Rb2 O3 1_655 3.010(4) ?
    Rb2 O3 . 3.010(4) ?
    Rb2 O2 3_655 3.014(5) ?
    Rb2 O2 . 3.014(5) ?
    Rb2 O6 . 3.084(5) ?
    Rb2 O6 3_655 3.084(5) ?
    Rb2 O4 2_665 3.245(5) ?
    Rb2 O4 4_565 3.245(5) ?
    Rb2 N3 . 3.341(7) ?
    Rb2 O4 3_655 3.364(7) ?
    Rb2 O4 . 3.364(7) ?
    Na1 O3 . 2.330(6) ?
    Na1 O1 1_465 2.352(6) ?
    Na1 O6 4_464 2.536(5) ?
    Na1 O6 2_664 2.536(5) ?
    Na1 O5 2_564 2.665(3) ?
    Na1 O5 2_664 2.665(3) ?
    Na1 O4 4_565 2.702(7) ?
    Na1 O4 2_565 2.702(7) ?
    Na1 N3 2_564 2.986(4) ?
    Na1 N3 2_664 2.986(4) ?
    Na1 Rb1 2_665 3.938(3) ?
    Na1 Rb1 2_565 3.938(3) ?
    N1 O2 . 1.235(6) ?
    N1 O2 3_755 1.235(6) ?
    N1 O1 . 1.258(9) ?
    N1 Rb1 2_755 3.565(5) ?
    N1 Rb1 2_655 3.565(5) ?
    O1 Na1 1_645 2.352(6) ?
    O1 Rb1 2_755 2.962(4) ?
    O1 Rb1 2_655 2.962(4) ?
    O2 Rb1 2_655 3.304(7) ?
    N2 O4 3 1.236(6) ?
    N2 O4 . 1.236(6) ?
    N2 O3 . 1.259(10) ?
    N2 Rb2 1_455 3.597(5) ?
    O3 Rb2 1_455 3.010(4) ?
    O4 Na1 2_564 2.702(7) ?
    O4 Rb2 2_664 3.245(5) ?
    N3 O6 3_655 1.252(5) ?
    N3 O6 . 1.252(5) ?
    N3 O5 . 1.252(10) ?
    N3 Na1 2_665 2.986(4) ?
    N3 Na1 2_565 2.986(4) ?
    N3 Rb1 2_655 3.363(6) ?
    O5 Na1 2_665 2.665(3) ?
    O5 Na1 2_565 2.665(3) ?
    O5 Rb1 1_556 2.968(6) ?
    O5 Rb2 2_665 2.988(6) ?
    O6 Na1 2_665 2.536(5) ?
    O6 Rb1 2_655 3.138(5) ?
loop_
    _geom_angle_atom_site_label_1
    _geom_angle_atom_site_label_2
    _geom_angle_atom_site_label_3
    _geom_angle_site_symmetry_1
    _geom_angle_site_symmetry_3
    _geom_angle
    _geom_angle_publ_flag
    O2 Rb1 O2 . 3_655 64.0(3) ?
    O2 Rb1 O1 . 2_654 147.78(18) ?
    O2 Rb1 O1 3_655 2_654 83.83(19) ?
    O2 Rb1 O1 . 2_754 83.83(19) ?
    O2 Rb1 O1 3_655 2_754 147.78(18) ?
    O1 Rb1 O1 2_654 2_754 128.1(2) ?
    O2 Rb1 O5 . 1_554 126.29(15) ?
    O2 Rb1 O5 3_655 1_554 126.29(15) ?
    O1 Rb1 O5 2_654 1_554 74.08(13) ?
    O1 Rb1 O5 2_754 1_554 74.08(13) ?
    O2 Rb1 O6 . 2_654 90.74(14) ?
    O2 Rb1 O6 3_655 2_654 69.38(13) ?
    O1 Rb1 O6 2_654 2_654 74.89(14) ?
    O1 Rb1 O6 2_754 2_654 111.03(13) ?
    O5 Rb1 O6 1_554 2_654 142.79(13) ?
    O2 Rb1 O6 . 4_554 69.38(13) ?
    O2 Rb1 O6 3_655 4_554 90.74(14) ?
    O1 Rb1 O6 2_654 4_554 111.03(13) ?
    O1 Rb1 O6 2_754 4_554 74.89(14) ?
    O5 Rb1 O6 1_554 4_554 142.79(13) ?
    O6 Rb1 O6 2_654 4_554 40.29(15) ?
    O2 Rb1 O4 . 3_655 68.06(15) ?
    O2 Rb1 O4 3_655 3_655 98.60(16) ?
    O1 Rb1 O4 2_654 3_655 122.48(14) ?
    O1 Rb1 O4 2_754 3_655 69.48(15) ?
    O5 Rb1 O4 1_554 3_655 58.44(13) ?
    O6 Rb1 O4 2_654 3_655 158.76(14) ?
    O6 Rb1 O4 4_554 3_655 126.31(13) ?
    O2 Rb1 O4 . . 98.60(16) ?
    O2 Rb1 O4 3_655 . 68.06(15) ?
    O1 Rb1 O4 2_654 . 69.48(15) ?
    O1 Rb1 O4 2_754 . 122.48(14) ?
    O5 Rb1 O4 1_554 . 58.44(13) ?
    O6 Rb1 O4 2_654 . 126.31(13) ?
    O6 Rb1 O4 4_554 . 158.76(14) ?
    O4 Rb1 O4 3_655 . 59.1(2) ?
    O2 Rb1 O2 . 2_654 152.81(8) ?
    O2 Rb1 O2 3_655 2_654 112.71(17) ?
    O1 Rb1 O2 2_654 2_654 39.33(14) ?
    O1 Rb1 O2 2_754 2_654 94.61(15) ?
    O5 Rb1 O2 1_554 2_654 78.59(14) ?
    O6 Rb1 O2 2_654 2_654 64.39(14) ?
    O6 Rb1 O2 4_554 2_654 83.97(13) ?
    O4 Rb1 O2 3_655 2_654 136.59(15) ?
    O4 Rb1 O2 . 2_654 104.94(15) ?
    O2 Rb1 O2 . 4_554 112.71(17) ?
    O2 Rb1 O2 3_655 4_554 152.81(8) ?
    O1 Rb1 O2 2_654 4_554 94.61(15) ?
    O1 Rb1 O2 2_754 4_554 39.33(14) ?
    O5 Rb1 O2 1_554 4_554 78.59(14) ?
    O6 Rb1 O2 2_654 4_554 83.97(13) ?
    O6 Rb1 O2 4_554 4_554 64.39(14) ?
    O4 Rb1 O2 3_655 4_554 104.94(15) ?
    O4 Rb1 O2 . 4_554 136.59(15) ?
    O2 Rb1 O2 2_654 4_554 56.70(19) ?
    O2 Rb1 N3 . 2_654 72.37(15) ?
    O2 Rb1 N3 3_655 2_654 72.37(15) ?
    O1 Rb1 N3 2_654 2_654 96.71(12) ?
    O1 Rb1 N3 2_754 2_654 96.71(12) ?
    O5 Rb1 N3 1_554 2_654 156.66(15) ?
    O6 Rb1 N3 2_654 2_654 21.85(9) ?
    O6 Rb1 N3 4_554 2_654 21.85(9) ?
    O4 Rb1 N3 3_655 2_654 139.09(12) ?
    O4 Rb1 N3 . 2_654 139.09(12) ?
    O2 Rb1 N3 2_654 2_654 80.91(15) ?
    O2 Rb1 N3 4_554 2_654 80.91(15) ?
    O5 Rb2 O3 2_664 1_655 72.01(12) ?
    O5 Rb2 O3 2_664 . 72.01(12) ?
    O3 Rb2 O3 1_655 . 124.4(2) ?
    O5 Rb2 O2 2_664 3_655 140.40(15) ?
    O3 Rb2 O2 1_655 3_655 124.77(16) ?
    O3 Rb2 O2 . 3_655 69.46(17) ?
    O5 Rb2 O2 2_664 . 140.40(15) ?
    O3 Rb2 O2 1_655 . 69.46(17) ?
    O3 Rb2 O2 . . 124.77(16) ?
    O2 Rb2 O2 3_655 . 62.7(2) ?
    O5 Rb2 O6 2_664 . 125.87(14) ?
    O3 Rb2 O6 1_655 . 97.23(14) ?
    O3 Rb2 O6 . . 138.26(14) ?
    O2 Rb2 O6 3_655 . 89.98(15) ?
    O2 Rb2 O6 . . 68.58(15) ?
    O5 Rb2 O6 2_664 3_655 125.87(14) ?
    O3 Rb2 O6 1_655 3_655 138.26(13) ?
    O3 Rb2 O6 . 3_655 97.23(14) ?
    O2 Rb2 O6 3_655 3_655 68.58(15) ?
    O2 Rb2 O6 . 3_655 89.98(15) ?
    O6 Rb2 O6 . 3_655 41.04(16) ?
    O5 Rb2 O4 2_664 2_665 57.95(13) ?
    O3 Rb2 O4 1_655 2_665 69.19(16) ?
    O3 Rb2 O4 . 2_665 120.69(15) ?
    O2 Rb2 O4 3_655 2_665 156.66(17) ?
    O2 Rb2 O4 . 2_665 114.13(14) ?
    O6 Rb2 O4 . 2_665 68.52(13) ?
    O6 Rb2 O4 3_655 2_665 88.67(15) ?
    O5 Rb2 O4 2_664 4_565 57.95(13) ?
    O3 Rb2 O4 1_655 4_565 120.69(15) ?
    O3 Rb2 O4 . 4_565 69.19(16) ?
    O2 Rb2 O4 3_655 4_565 114.13(14) ?
    O2 Rb2 O4 . 4_565 156.66(17) ?
    O6 Rb2 O4 . 4_565 88.67(15) ?
    O6 Rb2 O4 3_655 4_565 68.52(13) ?
    O4 Rb2 O4 2_665 4_565 58.6(2) ?
    O5 Rb2 N3 2_664 . 120.62(15) ?
    O3 Rb2 N3 1_655 . 117.24(11) ?
    O3 Rb2 N3 . . 117.24(11) ?
    O2 Rb2 N3 3_655 . 85.64(15) ?
    O2 Rb2 N3 . . 85.64(15) ?
    O6 Rb2 N3 . . 22.00(9) ?
    O6 Rb2 N3 3_655 . 22.00(9) ?
    O4 Rb2 N3 2_665 . 71.02(15) ?
    O4 Rb2 N3 4_565 . 71.02(14) ?
    O5 Rb2 O4 2_664 3_655 78.96(13) ?
    O3 Rb2 O4 1_655 3_655 39.02(14) ?
    O3 Rb2 O4 . 3_655 93.33(15) ?
    O2 Rb2 O4 3_655 3_655 94.40(14) ?
    O2 Rb2 O4 . 3_655 65.50(16) ?
    O6 Rb2 O4 . 3_655 125.14(12) ?
    O6 Rb2 O4 3_655 3_655 155.01(12) ?
    O4 Rb2 O4 2_665 3_655 105.26(15) ?
    O4 Rb2 O4 4_565 3_655 136.46(9) ?
    N3 Rb2 O4 . 3_655 146.94(11) ?
    O5 Rb2 O4 2_664 . 78.96(13) ?
    O3 Rb2 O4 1_655 . 93.33(15) ?
    O3 Rb2 O4 . . 39.02(14) ?
    O2 Rb2 O4 3_655 . 65.50(16) ?
    O2 Rb2 O4 . . 94.40(14) ?
    O6 Rb2 O4 . . 155.01(12) ?
    O6 Rb2 O4 3_655 . 125.14(12) ?
    O4 Rb2 O4 2_665 . 136.46(9) ?
    O4 Rb2 O4 4_565 . 105.26(14) ?
    N3 Rb2 O4 . . 146.94(11) ?
    O4 Rb2 O4 3_655 . 56.31(18) ?
    O3 Na1 O1 . 1_465 177.7(3) ?
    O3 Na1 O6 . 4_464 90.1(2) ?
    O1 Na1 O6 1_465 4_464 91.76(19) ?
    O3 Na1 O6 . 2_664 90.1(2) ?
    O1 Na1 O6 1_465 2_664 91.76(19) ?
    O6 Na1 O6 4_464 2_664 77.2(2) ?
    O3 Na1 O5 . 2_564 89.52(14) ?
    O1 Na1 O5 1_465 2_564 90.56(14) ?
    O6 Na1 O5 4_464 2_564 49.27(16) ?
    O6 Na1 O5 2_664 2_564 126.5(2) ?
    O3 Na1 O5 . 2_664 89.52(14) ?
    O1 Na1 O5 1_465 2_664 90.56(14) ?
    O6 Na1 O5 4_464 2_664 126.5(2) ?
    O6 Na1 O5 2_664 2_664 49.27(16) ?
    O5 Na1 O5 2_564 2_664 175.6(3) ?
    O3 Na1 O4 . 4_565 89.6(2) ?
    O1 Na1 O4 1_465 4_565 88.2(2) ?
    O6 Na1 O4 4_464 4_565 164.85(17) ?
    O6 Na1 O4 2_664 4_565 117.92(15) ?
    O5 Na1 O4 2_564 4_565 115.6(2) ?
    O5 Na1 O4 2_664 4_565 68.66(17) ?
    O3 Na1 O4 . 2_565 89.6(2) ?
    O1 Na1 O4 1_465 2_565 88.2(2) ?
    O6 Na1 O4 4_464 2_565 117.92(15) ?
    O6 Na1 O4 2_664 2_565 164.85(17) ?
    O5 Na1 O4 2_564 2_565 68.66(17) ?
    O5 Na1 O4 2_664 2_565 115.6(2) ?
    O4 Na1 O4 4_565 2_565 46.9(2) ?
    O3 Na1 N3 . 2_564 89.85(16) ?
    O1 Na1 N3 1_465 2_564 91.21(15) ?
    O6 Na1 N3 4_464 2_564 24.50(15) ?
    O6 Na1 N3 2_664 2_564 101.72(19) ?
    O5 Na1 N3 2_564 2_564 24.77(19) ?
    O5 Na1 N3 2_664 2_564 151.0(2) ?
    O4 Na1 N3 4_565 2_564 140.35(18) ?
    O4 Na1 N3 2_565 2_564 93.42(17) ?
    O3 Na1 N3 . 2_664 89.85(16) ?
    O1 Na1 N3 1_465 2_664 91.21(15) ?
    O6 Na1 N3 4_464 2_664 101.72(19) ?
    O6 Na1 N3 2_664 2_664 24.50(15) ?
    O5 Na1 N3 2_564 2_664 151.0(2) ?
    O5 Na1 N3 2_664 2_664 24.77(19) ?
    O4 Na1 N3 4_565 2_664 93.42(17) ?
    O4 Na1 N3 2_565 2_664 140.35(18) ?
    N3 Na1 N3 2_564 2_664 126.2(3) ?
    O3 Na1 Rb1 . 2_665 130.42(10) ?
    O1 Na1 Rb1 1_465 2_665 48.53(8) ?
    O6 Na1 Rb1 4_464 2_665 133.97(16) ?
    O6 Na1 Rb1 2_664 2_665 81.38(12) ?
    O5 Na1 Rb1 2_564 2_665 133.96(17) ?
    O5 Na1 Rb1 2_664 2_665 48.89(14) ?
    O4 Na1 Rb1 4_565 2_665 54.16(11) ?
    O4 Na1 Rb1 2_565 2_665 87.31(14) ?
    N3 Na1 Rb1 2_564 2_665 139.72(15) ?
    N3 Na1 Rb1 2_664 2_665 63.67(13) ?
    O3 Na1 Rb1 . 2_565 130.42(10) ?
    O1 Na1 Rb1 1_465 2_565 48.53(8) ?
    O6 Na1 Rb1 4_464 2_565 81.38(12) ?
    O6 Na1 Rb1 2_664 2_565 133.97(15) ?
    O5 Na1 Rb1 2_564 2_565 48.89(14) ?
    O5 Na1 Rb1 2_664 2_565 133.96(17) ?
    O4 Na1 Rb1 4_565 2_565 87.31(14) ?
    O4 Na1 Rb1 2_565 2_565 54.16(11) ?
    N3 Na1 Rb1 2_564 2_565 63.67(13) ?
    N3 Na1 Rb1 2_664 2_565 139.72(15) ?
    Rb1 Na1 Rb1 2_665 2_565 85.12(9) ?
    O2 N1 O2 . 3_755 124.8(8) ?
    O2 N1 O1 . . 117.6(4) ?
    O2 N1 O1 3_755 . 117.6(4) ?
    O2 N1 Rb1 . 2_755 161.2(5) ?
    O2 N1 Rb1 3_755 2_755 67.9(4) ?
    O1 N1 Rb1 . 2_755 52.02(16) ?
    O2 N1 Rb1 . 2_655 67.9(4) ?
    O2 N1 Rb1 3_755 2_655 161.2(5) ?
    O1 N1 Rb1 . 2_655 52.02(16) ?
    Rb1 N1 Rb1 2_755 2_655 96.68(18) ?
    N1 O1 Na1 . 1_645 122.4(5) ?
    N1 O1 Rb1 . 2_755 108.42(16) ?
    Na1 O1 Rb1 1_645 2_755 94.95(12) ?
    N1 O1 Rb1 . 2_655 108.42(16) ?
    Na1 O1 Rb1 1_645 2_655 94.95(12) ?
    Rb1 O1 Rb1 2_755 2_655 128.1(2) ?
    N1 O2 Rb1 . . 132.5(5) ?
    N1 O2 Rb2 . . 135.2(5) ?
    Rb1 O2 Rb2 . . 88.08(14) ?
    N1 O2 Rb1 . 2_655 91.9(4) ?
    Rb1 O2 Rb1 . 2_655 108.5(2) ?
    Rb2 O2 Rb1 . 2_655 91.11(18) ?
    O4 N2 O4 3 . 121.1(9) ?
    O4 N2 O3 3 . 119.4(4) ?
    O4 N2 O3 . . 119.4(4) ?
    O4 N2 Rb2 3 . 159.2(5) ?
    O4 N2 Rb2 . . 69.2(4) ?
    O3 N2 Rb2 . . 52.92(18) ?
    O4 N2 Rb2 3 1_455 69.2(4) ?
    O4 N2 Rb2 . 1_455 159.3(5) ?
    O3 N2 Rb2 . 1_455 52.92(18) ?
    Rb2 N2 Rb2 . 1_455 95.54(18) ?
    N2 O3 Na1 . . 127.6(5) ?
    N2 O3 Rb2 . . 107.6(2) ?
    Na1 O3 Rb2 . . 95.57(15) ?
    N2 O3 Rb2 . 1_455 107.6(2) ?
    Na1 O3 Rb2 . 1_455 95.57(15) ?
    Rb2 O3 Rb2 . 1_455 124.4(2) ?
    N2 O4 Na1 . 2_564 96.0(5) ?
    N2 O4 Rb1 . . 127.6(4) ?
    Na1 O4 Rb1 2_564 . 82.92(15) ?
    N2 O4 Rb2 . 2_664 125.5(4) ?
    Na1 O4 Rb2 2_564 2_664 83.53(17) ?
    Rb1 O4 Rb2 . 2_664 106.46(15) ?
    N2 O4 Rb2 . . 90.7(4) ?
    Na1 O4 Rb2 2_564 . 160.12(19) ?
    Rb1 O4 Rb2 . . 78.21(13) ?
    Rb2 O4 Rb2 2_664 . 107.71(17) ?
    O6 N3 O6 3_655 . 119.5(7) ?
    O6 N3 O5 3_655 . 120.3(3) ?
    O6 N3 O5 . . 120.3(3) ?
    O6 N3 Na1 3_655 2_665 176.6(4) ?
    O6 N3 Na1 . 2_665 57.2(3) ?
    O5 N3 Na1 . 2_665 63.11(13) ?
    O6 N3 Na1 3_655 2_565 57.2(3) ?
    O6 N3 Na1 . 2_565 176.6(4) ?
    O5 N3 Na1 . 2_565 63.11(13) ?
    Na1 N3 Na1 2_665 2_565 126.2(3) ?
    O6 N3 Rb2 3_655 . 67.3(4) ?
    O6 N3 Rb2 . . 67.3(4) ?
    O5 N3 Rb2 . . 140.2(4) ?
    Na1 N3 Rb2 2_665 . 110.63(14) ?
    Na1 N3 Rb2 2_565 . 110.63(14) ?
    O6 N3 Rb1 3_655 2_655 68.9(3) ?
    O6 N3 Rb1 . 2_655 68.9(3) ?
    O5 N3 Rb1 . 2_655 135.1(5) ?
    Na1 N3 Rb1 2_665 2_655 108.37(13) ?
    Na1 N3 Rb1 2_565 2_655 108.37(13) ?
    Rb2 N3 Rb1 . 2_655 84.67(16) ?
    N3 O5 Na1 . 2_665 92.12(15) ?
    N3 O5 Na1 . 2_565 92.12(15) ?
    Na1 O5 Na1 2_665 2_565 175.6(3) ?
    N3 O5 Rb1 . 1_556 119.1(4) ?
    Na1 O5 Rb1 2_665 1_556 88.53(15) ?
    Na1 O5 Rb1 2_565 1_556 88.53(15) ?
    N3 O5 Rb2 . 2_665 120.2(5) ?
    Na1 O5 Rb2 2_665 2_665 89.37(14) ?
    Na1 O5 Rb2 2_565 2_665 89.37(14) ?
    Rb1 O5 Rb2 1_556 2_665 120.7(2) ?
    N3 O6 Na1 . 2_665 98.3(4) ?
    N3 O6 Rb2 . . 90.7(4) ?
    Na1 O6 Rb2 2_665 . 135.6(2) ?
    N3 O6 Rb1 . 2_655 89.2(4) ?
    Na1 O6 Rb1 2_665 2_655 130.22(19) ?
    Rb2 O6 Rb1 . 2_655 93.04(12) ?
_iucr_refine_instructions_details
;
    shelx.res created by SHELXL-2014/7
TITL  rb_ksks_drs in P m c 21
CELL   0.71073   5.327   9.079   9.718  90.000  90.000  90.000
ZERR     2       0.005   0.004   0.006   0.000   0.000   0.000
LATT   -1
SYMM   -X,-Y,1/2+Z
SYMM   -X,+Y,+Z
SYMM   +X,-Y,1/2+Z
SFAC  N    Na   O    Rb
UNIT  6    2   18    4
acta
L.S. 10
BOND
FMAP 2
PLAN 20
WGHT    0.041400    0.103700
EXTI    0.035938
FVAR       0.68279
RB1   4    0.500000    0.082776    0.334607    10.50000    0.02857    0.03300 =
         0.02632    0.00452    0.00000    0.00000
RB2   4    0.500000    0.378374    0.660671    10.50000    0.03127    0.02574 =
         0.03655    0.00443    0.00000    0.00000
REM ***
NA1   2    0.000000    0.700708    0.615116    10.50000    0.03232    0.02629 =
         0.04000   -0.00541    0.00000    0.00000
REM ***
N1    1    1.000000    0.053672    0.626709    10.50000    0.03705    0.02203 =
         0.02863   -0.00566    0.00000    0.00000
O1    3    1.000000   -0.058037    0.703272    10.50000    0.04483    0.02392 =
         0.04578    0.00481    0.00000    0.00000
O2    3    0.794513    0.104657    0.591983    11.00000    0.06620    0.06658 =
         0.06670   -0.00559   -0.02713    0.03246
REM ***
N2    1    0.000000    0.413927    0.414101    10.50000    0.02663    0.02272 =
         0.02950   -0.00183    0.00000    0.00000
O3    3    0.000000    0.458057    0.536966    10.50000    0.04982    0.03314 =
         0.02938   -0.00610    0.00000    0.00000
O4    3    0.202002    0.390125    0.355676    11.00000    0.05338    0.06224 =
         0.06888   -0.00035    0.03203    0.00736
REM ***
N3    1    0.500000    0.251626    0.983453    10.50000    0.02907    0.02664 =
         0.02462   -0.00214    0.00000    0.00000
O5    3    0.500000    0.298053    1.104761    10.50000    0.05675    0.03335 =
         0.02730   -0.00217    0.00000    0.00000
O6    3    0.702926    0.227829    0.922459    11.00000    0.03293    0.05868 =
         0.04118   -0.00686    0.00674    0.00268
REM ***
HKLF 4
REM   rb_ksks_drs in P m c 21
REM R1 =  0.0243 for     662 Fo > 4sig(Fo)  and  0.0315 for all     727 data
REM     83 parameters refined using      1 restraints
END
WGHT      0.0288      0.0000
REM Highest difference peak  0.592,  deepest hole -0.556,  1-sigma level  0.100
Q1    1   0.5000  0.0750  0.2386  10.50000  0.05    0.59
Q2    1   0.5000  0.0856  0.4177  10.50000  0.05    0.58
Q3    1   0.5000  0.3791  0.7641  10.50000  0.05    0.57
Q4    1   0.5000  0.3803  0.5721  10.50000  0.05    0.54
Q5    1   0.5000  0.1528  1.1494  10.50000  0.05    0.46
Q6    1   0.5000  0.3362  0.8408  10.50000  0.05    0.41
Q7    1   0.4282 -0.0006  0.3408  11.00000  0.05    0.40
Q8    1   0.5832  0.2911  0.6551  11.00000  0.05    0.40
Q9    1   0.5000  0.0783  0.6944  10.50000  0.05    0.37
Q10   1   0.5000  0.4415  0.2725  10.50000  0.05    0.37
Q11   1   0.5000  0.1837  0.5369  10.50000  0.05    0.34
Q12   1   0.4271  0.1452  0.4396  11.00000  0.05    0.34
Q13   1   0.5000  0.3347  0.4701  10.50000  0.05    0.33
Q14   1   0.7240  0.0745  0.4906  11.00000  0.05    0.31
Q15   1   0.0000  0.7047  0.7408  10.50000  0.05    0.31
Q16   1   0.5000  0.3810  0.2987  10.50000  0.05    0.31
Q17   1   0.4287  0.1662  0.3378  11.00000  0.05    0.31
Q18   1   0.5000  0.3379  1.2012  10.50000  0.05    0.31
Q19   1   0.5000  0.4249  0.3884  10.50000  0.05    0.30
Q20   1   0.5000  0.1525  0.7378  10.50000  0.05    0.30
;
