# Supplementary material for: Le nitrate double NaRb2(NO3)3, composé intermédiaire du système binaire isobare NaNO3 + RbNO3: études thermiques et cristallographiques
Source: Acta Crystallogr E Crystallogr Commun. 2015 Apr 9;71(Pt 5):455–8. doi: 10.1107/S2056989015006532 (PMC4420088; doi:10.1107/S2056989015006532)
Supplement: Supplementary file 2 [file e-71-00455-Isup2.hkl]

#
# h,k,l, Fc-squared, Fo-squared, sigma(Fo-squared), status flag
#
data_I
_shelx_title '  rb_ksks_drs in P m c 21'
_shelx_refln_list_code          4
_shelx_F_calc_maximum      137.59
_exptl_crystal_F_000       356.00
_reflns_d_resolution_high  0.7578

loop_
 _space_group_symop_operation_xyz
 'x, y, z'
 '-x, -y, z+1/2'
 '-x, y, z'
 'x, -y, z+1/2'

_cell_length_a     5.3270
_cell_length_b     9.0790
_cell_length_c     9.7180
_cell_angle_alpha  90.000
_cell_angle_beta   90.000
_cell_angle_gamma  90.000

_shelx_F_squared_multiplier     1.000

loop_
 _refln_index_h
 _refln_index_k
 _refln_index_l
 _refln_F_squared_calc
 _refln_F_squared_meas
 _refln_F_squared_sigma
 _refln_observed_status
   0   1  -1        330.60        368.92         5.59 o
   1   1  -1        488.26        497.46        21.77 o
   2   1  -1        529.55        550.88        26.27 o
   3   1  -1       1340.31       1346.34        27.14 o
   4   1  -1        116.19        114.80         4.67 o
   5   1  -1         76.27         72.06         5.96 o
   6   1  -1         48.80         27.97        14.21 o
   0   2  -1       2640.24       2797.83        25.57 o
   1   2  -1      10402.45      10634.95       443.85 o
   2   2  -1       7838.15       7492.40       569.04 o
   3   2  -1       2885.21       2708.78       240.77 o
   4   2  -1       1574.38       1552.35        88.90 o
   5   2  -1       1609.99       1527.10        57.06 o
   6   2  -1        483.85        503.88        39.94 o
   0   3  -1      18742.36      20466.27        93.20 o
   1   3  -1       1319.77       1320.48        17.00 o
   2   3  -1       1784.40       1751.63        23.90 o
   3   3  -1        815.00        833.58        67.62 o
   4   3  -1       1960.41       1925.79        43.70 o
   5   3  -1        296.00        286.92        22.38 o
   6   3  -1        399.34        388.79        22.43 o
   0   4  -1       2823.08       3102.57        37.46 o
   1   4  -1       2177.78       2223.78        46.41 o
   2   4  -1       2816.43       2906.71        96.16 o
   3   4  -1        644.56        653.15        20.48 o
   4   4  -1        708.36        685.90        24.51 o
   5   4  -1        427.55        420.53        22.27 o
   6   4  -1        223.79        221.09        13.33 o
   0   5  -1       1554.33       1651.02        31.54 o
   1   5  -1       1791.16       1927.44        34.51 o
   2   5  -1       1583.50       1623.42        28.64 o
   3   5  -1       1032.01       1117.01        26.55 o
   4   5  -1        481.37        530.57        23.36 o
   5   5  -1        326.81        355.35        29.72 o
   6   5  -1        159.51        171.34        50.84 o
   0   6  -1       1429.65       1464.08        34.66 o
   1   6  -1       1354.39       1409.50        28.84 o
   2   6  -1       1932.91       1952.15        32.99 o
   3   6  -1        483.58        475.85        21.40 o
   4   6  -1        635.26        689.28        98.68 o
   5   6  -1        242.10        275.80        16.32 o
   6   6  -1        152.09        188.20        42.22 o
   0   7  -1        756.85        743.38        29.67 o
   1   7  -1        310.94        318.00        18.71 o
   2   7  -1        272.35        252.66        15.76 o
   3   7  -1        379.92        373.86        32.80 o
   4   7  -1        192.56        215.21        12.39 o
   5   7  -1         35.91         32.58        24.44 o
   0   8  -1        176.85        175.29        16.18 o
   1   8  -1        646.60        639.80        64.37 o
   2   8  -1        467.61        485.93        23.25 o
   3   8  -1        385.64        405.90        19.83 o
   4   8  -1        112.97        121.08        12.59 o
   5   8  -1        156.08        181.88        20.51 o
   0   9  -1       1214.84       1207.28        44.08 o
   1   9  -1        539.16        514.81        24.79 o
   2   9  -1        947.47       1023.79        62.01 o
   3   9  -1        323.23        353.25        42.63 o
   4   9  -1        416.42        502.85        87.80 o
   0  10  -1        330.88        355.95        29.06 o
   1  10  -1        310.48        310.71        19.19 o
   2  10  -1        157.88        176.58        52.62 o
   3  10  -1        144.00        153.20        21.05 o
   0  11  -1        221.42        233.34        15.81 o
   1  11  -1        321.14        320.89        47.74 o
   2  11  -1        178.04        184.32        11.79 o
   1   0   0       5981.10       6348.73       117.71 o
   2   0   0      16587.53      16926.99       338.03 o
   3   0   0       4442.96       4491.04        38.45 o
   4   0   0      10274.16      10104.06        64.31 o
   5   0   0       1207.70       1159.86        27.92 o
   6   0   0       2099.37       1999.61        44.21 o
   7   0   0        321.64        317.03        20.35 o
   0   1   0         20.60         22.29         1.18 o
   1   1   0        145.62        154.20        10.22 o
   2   1   0          5.49          0.93         3.99 o
   3   1   0         29.88         31.31         3.27 o
   4   1   0          6.91         13.58         7.55 o
   5   1   0         43.29         47.27         5.61 o
   6   1   0          2.59         11.73        13.38 o
   7   1   0          6.40         -4.27        16.99 o
   0   2   0        377.33        433.14         9.99 o
   1   2   0        248.63        275.51        13.24 o
   2   2   0       1025.10       1050.55        58.39 o
   3   2   0        274.39        286.16        32.55 o
   4   2   0        183.11        184.63        17.08 o
   5   2   0          3.61          8.06        15.72 o
   6   2   0         43.59         47.23        21.06 o
   0   3   0       3266.69       3329.09        32.97 o
   1   3   0        739.37        818.62        13.09 o
   2   3   0       2781.71       2854.05        28.79 o
   3   3   0        503.99        487.13        16.75 o
   4   3   0        781.68        760.45        23.51 o
   5   3   0         72.00         75.91        15.34 o
   6   3   0        163.97        173.73        10.61 o
   0   4   0       4966.58       5241.83        48.48 o
   1   4   0       3027.91       3078.10        33.68 o
   2   4   0       1577.49       1642.61        23.81 o
   3   4   0       4224.75       4407.29        79.13 o
   4   4   0       1046.30       1048.96        38.72 o
   5   4   0        383.53        412.26        19.39 o
   6   4   0        337.97        345.28        19.12 o
   0   5   0        166.30        159.91        12.40 o
   1   5   0         15.68         24.37        13.59 o
   2   5   0        432.73        435.95        15.81 o
   3   5   0          3.35         -7.12        13.06 o
   4   5   0         63.72         71.02         8.48 o
   5   5   0          5.10         -9.35        24.22 o
   6   5   0          9.94        -11.94        24.65 o
   0   6   0       4496.21       4624.54        57.65 o
   1   6   0       1176.85       1210.79        23.04 o
   2   6   0        980.58        999.40        31.91 o
   3   6   0        733.81        725.08        23.46 o
   4   6   0       1040.62       1149.17        64.14 o
   5   6   0        265.73        275.04        15.59 o
   6   6   0        229.78        242.88        13.74 o
   0   7   0       1847.52       1876.37        41.80 o
   1   7   0       2083.43       2119.26        32.05 o
   2   7   0        746.79        742.82        23.27 o
   3   7   0        969.85        955.14        49.51 o
   4   7   0        610.23        624.69        51.48 o
   5   7   0        517.48        533.13        40.97 o
   0   8   0         49.95         52.15        22.06 o
   1   8   0        682.89        653.03        23.91 o
   2   8   0         15.29         15.22        16.17 o
   3   8   0        524.24        556.61        25.94 o
   4   8   0          4.71         -2.56        21.04 o
   5   8   0        117.79        102.63        30.08 o
   0   9   0        582.62        574.77        34.79 o
   1   9   0        187.91        181.57        12.22 o
   2   9   0        617.94        629.95        49.58 o
   3   9   0        162.32        158.19        12.74 o
   4   9   0        230.03        273.49        16.42 o
   0  10   0        192.36        208.08        15.24 o
   1  10   0        114.45        116.60         9.40 o
   2  10   0         58.20         32.85        22.49 o
   3  10   0        105.06         64.15        25.31 o
   0  11   0        194.67        199.42        16.34 o
   1  11   0        462.70        491.73        24.62 o
   2  11   0        193.08        194.41        12.62 o
   0   1   1        201.60        201.37         4.48 o
   1   1   1        808.99        824.05        21.42 o
   2   1   1        294.40        307.98         9.63 o
   3   1   1       1297.95       1328.24        22.21 o
   4   1   1         73.23         71.11         3.44 o
   5   1   1        151.48        151.71         6.79 o
   6   1   1         34.42         13.53        14.30 o
   0   2   1       2540.38       2565.62        25.52 o
   1   2   1      10644.85      10883.25       337.01 o
   2   2   1       7959.90       8099.69       161.58 o
   3   2   1       3105.21       2946.52       126.79 o
   4   2   1       1568.30       1534.90       105.43 o
   5   2   1       1606.04       1544.96        33.99 o
   6   2   1        486.51        448.81        22.16 o
   0   3   1      18929.89      18443.22        91.24 o
   1   3   1       1318.53       1335.49        33.21 o
   2   3   1       1964.79       1942.53        23.24 o
   3   3   1        829.96        825.81        27.20 o
   4   3   1       2039.14       2026.73        34.53 o
   5   3   1        274.87        276.16        15.82 o
   6   3   1        411.60        363.32        18.48 o
   0   4   1       2439.24       2435.97        33.81 o
   1   4   1       2453.95       2473.23        71.71 o
   2   4   1       2264.83       2257.29        26.86 o
   3   4   1        770.63        767.81        23.33 o
   4   4   1        588.98        577.57        26.99 o
   5   4   1        481.78        468.87        30.59 o
   6   4   1        180.91        184.84        18.77 o
   0   5   1       1403.79       1435.86        30.16 o
   1   5   1       1494.52       1479.96        22.48 o
   2   5   1       1762.73       1786.45        26.38 o
   3   5   1        896.68        916.44        32.66 o
   4   5   1        494.76        539.89        27.50 o
   5   5   1        257.64        272.25        16.69 o
   6   5   1        153.74        164.21        14.06 o
   0   6   1       1405.66       1401.36        34.24 o
   1   6   1       1395.99       1409.30        24.41 o
   2   6   1       1864.20       1935.03        43.15 o
   3   6   1        416.52        410.79        19.05 o
   4   6   1        613.93        621.28        26.43 o
   5   6   1        276.26        306.46        17.21 o
   6   6   1        148.94        161.55        26.72 o
   0   7   1        775.68        785.26        29.61 o
   1   7   1        349.34        346.37        17.63 o
   2   7   1        317.38        345.47        17.60 o
   3   7   1        351.57        373.60        18.18 o
   4   7   1        206.63        212.95        10.18 o
   5   7   1         56.77         65.31        24.08 o
   0   8   1        259.62        257.10        17.99 o
   1   8   1        610.03        628.36        22.18 o
   2   8   1        526.68        524.27        26.77 o
   3   8   1        398.71        399.93        19.65 o
   4   8   1        143.06        159.63         9.97 o
   5   8   1        138.08        135.02        14.42 o
   0   9   1       1180.84       1138.18        41.87 o
   1   9   1        616.86        621.15        25.43 o
   2   9   1        876.60        871.73        31.44 o
   3   9   1        358.58        342.77        40.36 o
   4   9   1        419.31        451.21        23.25 o
   0  10   1        306.61        310.54        23.81 o
   1  10   1        308.43        299.46        24.92 o
   2  10   1        176.29        196.30        10.90 o
   3  10   1        138.77        149.53        11.41 o
   0  11   1        223.14        220.40        21.22 o
   1  11   1        292.81        304.13        19.38 o
   2  11   1        207.09        188.91        20.42 o
   0   0   2        498.05        538.44        10.97 o
   1   0   2       3025.41       3013.82       153.96 o
   2   0   2       3418.09       3494.18       102.36 o
   3   0   2       1554.67       1569.73        22.14 o
   4   0   2        361.77        341.36        16.29 o
   5   0   2        432.01        427.73        20.20 o
   6   0   2        127.19        143.70        32.28 o
   0   1   2       1881.64       1771.66       161.04 o
   1   1   2      12324.29      12231.65       266.80 o
   2   1   2       7389.30       7156.08       164.66 o
   3   1   2       2839.03       2729.33        28.37 o
   4   1   2       1250.79       1230.74        25.23 o
   5   1   2       1575.10       1454.23        22.62 o
   6   1   2        422.11        398.86        15.13 o
   0   2   2       1464.17       1396.75        20.81 o
   1   2   2       1424.39       1466.85        16.12 o
   2   2   2       1671.72       1689.97        20.19 o
   3   2   2        716.40        738.76        18.56 o
   4   2   2        313.83        306.47        29.42 o
   5   2   2        124.17        135.11        27.83 o
   6   2   2         95.47         84.32        22.32 o
   0   3   2       3250.74       3135.12        36.03 o
   1   3   2        780.92        812.06        14.15 o
   2   3   2       2325.15       2380.54        61.03 o
   3   3   2         89.03         81.72         5.35 o
   4   3   2        681.46        641.62        23.59 o
   5   3   2        170.90        170.54         9.36 o
   6   3   2        156.19        152.68        10.82 o
   0   4   2       2436.10       2449.28        36.01 o
   1   4   2       2424.19       2382.42        87.51 o
   2   4   2        942.71        927.71        18.16 o
   3   4   2        668.00        646.38        56.05 o
   4   4   2        511.43        553.16        56.14 o
   5   4   2        454.68        503.06        78.58 o
   6   4   2        132.14        133.18        12.26 o
   0   5   2        139.18        138.22        10.55 o
   1   5   2       4920.69       4864.39        40.59 o
   2   5   2       2161.18       2092.40        41.51 o
   3   5   2       2122.57       2093.90        32.37 o
   4   5   2        349.11        363.70        17.20 o
   5   5   2        972.89       1019.27        96.77 o
   6   5   2        167.80        216.96        63.27 o
   0   6   2       1404.68       1457.51        34.58 o
   1   6   2        836.35        857.45        20.67 o
   2   6   2        855.14        855.19        21.74 o
   3   6   2        417.50        409.43        20.10 o
   4   6   2        394.73        435.94        20.82 o
   5   6   2        208.78        223.80        28.84 o
   0   7   2        748.34        797.77        32.35 o
   1   7   2        258.60        261.71        13.74 o
   2   7   2        651.74        683.06        22.50 o
   3   7   2        204.03        201.17        13.68 o
   4   7   2        196.35        212.16        10.92 o
   5   7   2         73.43         83.59        24.80 o
   0   8   2        345.14        320.81        22.60 o
   1   8   2       1435.89       1403.20        64.15 o
   2   8   2        471.06        460.89        21.87 o
   3   8   2        912.42        870.92        33.14 o
   4   8   2        176.20        170.38        11.58 o
   5   8   2        285.28        292.17        31.82 o
   0   9   2        606.99        638.98        35.32 o
   1   9   2        209.30        197.01        12.43 o
   2   9   2        456.17        437.84        22.47 o
   3   9   2         63.28         82.93         9.15 o
   4   9   2        194.79        219.40        15.70 o
   0  10   2         28.13         69.87        29.46 o
   1  10   2         52.75         44.87        20.90 o
   2  10   2         30.85         20.43        31.24 o
   3  10   2         32.26         44.34        27.44 o
   0  11   2         41.14         58.10        32.15 o
   1  11   2         80.56         74.22        26.48 o
   2  11   2         53.91         85.34        43.82 o
   0   1   3       6030.38       5554.91       279.86 o
   1   1   3       5660.01       5446.58       166.65 o
   2   1   3       2557.11       2495.22        48.32 o
   3   1   3       3201.89       3117.37        51.10 o
   4   1   3       1131.98       1121.46        21.86 o
   5   1   3        751.13        722.29        17.93 o
   6   1   3        296.20        282.21        10.96 o
   0   2   3       2615.38       2565.80        30.21 o
   1   2   3        604.64        596.06        25.53 o
   2   2   3         92.74        105.91         7.59 o
   3   2   3        253.86        267.99        14.60 o
   4   2   3         95.32         78.06        11.71 o
   5   2   3         86.71         94.31        14.60 o
   6   2   3          5.58         10.62        21.84 o
   0   3   3       8454.82       7690.94        61.46 o
   1   3   3       5949.34       5963.85        70.15 o
   2   3   3       3400.80       3380.17        41.41 o
   3   3   3       3563.97       3610.42        42.55 o
   4   3   3       1974.64       2058.04        36.78 o
   5   3   3        956.74        958.47        31.44 o
   6   3   3        544.32        540.39        28.88 o
   0   4   3        628.70        625.86        20.56 o
   1   4   3       1311.21       1249.11        49.41 o
   2   4   3        766.20        772.31        26.55 o
   3   4   3        546.45        560.20        18.27 o
   4   4   3        256.19        252.91        11.87 o
   5   4   3        288.22        306.19        17.42 o
   6   4   3         90.85         54.13        27.63 o
   0   5   3        275.17        280.20        18.96 o
   1   5   3         64.02         67.32        17.12 o
   2   5   3         11.00         -0.96        11.29 o
   3   5   3        104.29        103.99         5.99 o
   4   5   3         28.37         42.51        16.15 o
   5   5   3          3.29         21.18        19.46 o
   6   5   3          0.96         51.05        24.69 o
   0   6   3       2544.05       2443.99        46.20 o
   1   6   3        621.43        599.50        25.22 o
   2   6   3       1263.95       1209.55        26.35 o
   3   6   3        600.30        580.39        22.28 o
   4   6   3        604.82        644.64        37.70 o
   5   6   3        140.08        141.40        10.39 o
   0   7   3       2470.85       2480.97        50.53 o
   1   7   3       1006.12       1011.69        36.18 o
   2   7   3       1283.48       1284.69        28.31 o
   3   7   3        789.90        803.53        32.05 o
   4   7   3        712.37        721.04        71.37 o
   5   7   3        212.79        237.60        13.35 o
   0   8   3        320.28        306.10        22.86 o
   1   8   3        298.30        286.68        16.26 o
   2   8   3        179.62        182.45         9.91 o
   3   8   3        147.50        163.08         8.97 o
   4   8   3        100.46        100.40        10.05 o
   0   9   3        176.82        174.37        11.53 o
   1   9   3         29.17         35.79        18.01 o
   2   9   3        130.98        149.58        60.43 o
   3   9   3         16.18         43.13        21.64 o
   4   9   3         50.07         51.19        24.44 o
   0  10   3        856.35        824.78        43.69 o
   1  10   3        920.99        931.93        32.90 o
   2  10   3        624.47        712.97        29.86 o
   3  10   3        601.58        624.86        31.79 o
   0  11   3         40.05        -16.75        34.70 o
   1  11   3         22.94         42.91        27.20 o
   2  11   3         24.40         -6.87        39.37 o
   0   0   4      12506.40      11895.99        76.64 o
   1   0   4       1485.28       1542.58        20.22 o
   2   0   4       1699.86       1600.25       110.22 o
   3   0   4       1438.35       1475.72        42.23 o
   4   0   4       1873.25       1888.54        57.46 o
   5   0   4        259.60        229.49        13.61 o
   6   0   4        379.05        372.11        40.19 o
   0   1   4       2935.54       2772.37       104.21 o
   1   1   4       4878.28       4740.38       129.94 o
   2   1   4       1953.49       1865.24        20.77 o
   3   1   4       2451.63       2335.81        37.94 o
   4   1   4        995.89        955.45        17.88 o
   5   1   4        696.00        682.44        28.53 o
   6   1   4        280.05        281.85        10.38 o
   0   2   4        926.84        923.58        21.03 o
   1   2   4       1072.72       1079.68        16.61 o
   2   2   4         25.00         27.81         8.36 o
   3   2   4        545.20        553.25        16.93 o
   4   2   4        134.36        149.53        13.38 o
   5   2   4        195.01        187.74        11.09 o
   6   2   4         27.22         -1.52        23.86 o
   0   3   4       1758.58       1735.47        30.44 o
   1   3   4        158.17        154.46         7.93 o
   2   3   4       1326.99       1328.50        22.26 o
   3   3   4        242.10        242.43        11.87 o
   4   3   4        414.83        380.58        48.93 o
   5   3   4         42.57         43.14        28.47 o
   6   3   4         93.25        100.72        11.15 o
   0   4   4       2150.61       2073.11        37.00 o
   1   4   4       1126.69       1085.27        20.75 o
   2   4   4       1466.85       1430.35        53.39 o
   3   4   4       1147.47       1184.23        32.49 o
   4   4   4        608.94        638.90        23.22 o
   5   4   4        154.05        166.88         9.67 o
   6   4   4        129.17        153.47        38.15 o
   0   5   4       3932.75       3688.82        53.56 o
   1   5   4       1832.00       1761.36        27.61 o
   2   5   4       1890.51       1787.94        40.61 o
   3   5   4        842.09        819.15        23.34 o
   4   5   4       1086.19       1042.44        29.66 o
   5   5   4        400.53        397.88        22.50 o
   6   5   4        275.77        296.68        22.81 o
   0   6   4        705.62        751.36        29.10 o
   1   6   4        566.87        528.54        33.95 o
   2   6   4        185.75        193.13        12.02 o
   3   6   4        527.70        498.11        22.02 o
   4   6   4        224.88        219.82        12.69 o
   5   6   4         94.13         80.96        10.20 o
   0   7   4        318.04        276.91        21.29 o
   1   7   4        654.08        624.51        22.54 o
   2   7   4        157.16        153.45        11.78 o
   3   7   4        368.38        327.95        18.53 o
   4   7   4        121.64        137.74         9.40 o
   5   7   4        153.94        158.73        11.21 o
   0   8   4        790.61        864.99        35.88 o
   1   8   4       1071.94       1006.52        29.06 o
   2   8   4        680.62        680.50        36.12 o
   3   8   4        492.16        434.03        21.54 o
   4   8   4        356.80        322.63        26.17 o
   0   9   4        311.72        299.14        26.02 o
   1   9   4         86.59         95.11        12.40 o
   2   9   4        316.19        333.76        36.24 o
   3   9   4         95.35         91.64        21.07 o
   4   9   4        120.31         74.79        28.17 o
   0  10   4        204.16        201.53        14.67 o
   1  10   4         22.43         18.14        22.15 o
   2  10   4         85.36         91.34        10.28 o
   3  10   4         29.55         48.60        23.37 o
   0  11   4         80.58         81.71        14.83 o
   1  11   4        177.00        174.99        11.29 o
   0   1   5       1284.55       1322.39        26.89 o
   1   1   5        515.01        513.21        11.88 o
   2   1   5        528.31        534.79        11.47 o
   3   1   5         21.58         27.33         8.24 o
   4   1   5        155.37        157.28         5.24 o
   5   1   5        125.59        117.79        14.74 o
   6   1   5         57.44         75.16        11.05 o
   0   2   5       3884.55       3911.68        45.29 o
   1   2   5       5845.96       5740.12        95.82 o
   2   2   5       3468.35       3446.01        34.45 o
   3   2   5       2478.10       2461.61        34.11 o
   4   2   5       1264.39       1340.77        30.79 o
   5   2   5       1140.43       1152.50        64.54 o
   6   2   5        426.72        476.76        82.55 o
   0   3   5        126.40        130.09        10.04 o
   1   3   5       1773.53       1685.80        31.85 o
   2   3   5        535.20        505.99        31.92 o
   3   3   5       1330.87       1265.83        32.11 o
   4   3   5         24.55         28.77        16.76 o
   5   3   5        285.95        310.56        27.60 o
   6   3   5         44.47          5.39        41.48 o
   0   4   5        613.95        625.58        23.77 o
   1   4   5       1152.84       1051.48        34.25 o
   2   4   5       1170.12       1143.30        23.96 o
   3   4   5        698.65        679.50        28.08 o
   4   4   5        320.26        295.50        16.67 o
   5   4   5        190.23        180.86        11.62 o
   6   4   5        118.07         81.02        29.77 o
   0   5   5       1265.30       1235.93        34.67 o
   1   5   5       1270.00       1262.74        52.86 o
   2   5   5        934.21        904.28        23.68 o
   3   5   5        524.96        521.38        29.52 o
   4   5   5        473.62        420.34        50.02 o
   5   5   5        298.81        308.94        17.51 o
   0   6   5        820.52        765.25        31.96 o
   1   6   5        705.93        669.61        47.10 o
   2   6   5       1121.38       1068.16        27.14 o
   3   6   5        452.23        431.27        22.22 o
   4   6   5        297.06        265.84        15.95 o
   5   6   5        167.96        170.20        11.21 o
   0   7   5         21.13          0.93        20.42 o
   1   7   5        140.43        131.02         7.65 o
   2   7   5        145.76        136.77         7.79 o
   3   7   5         34.83         44.37        17.85 o
   4   7   5         18.72         49.45        21.23 o
   5   7   5         55.09         62.00        35.96 o
   0   8   5        458.09        435.64        33.02 o
   1   8   5        230.93        222.47        16.32 o
   2   8   5        319.69        315.38        26.34 o
   3   8   5        113.46        111.06         9.36 o
   4   8   5        162.85        151.73        22.18 o
   0   9   5        583.89        525.73        36.95 o
   1   9   5        540.29        566.93        27.32 o
   2   9   5        476.54        520.48        27.26 o
   3   9   5        341.37        309.49        18.12 o
   0  10   5        113.05         73.51        34.68 o
   1  10   5         92.29         93.63        22.58 o
   2  10   5        125.87        106.64        13.96 o
   0  11   5        207.54        203.23        16.24 o
   0   0   6       3020.77       2914.98        45.51 o
   1   0   6       5591.50       5409.30        45.86 o
   2   0   6       4760.19       4790.28        75.31 o
   3   0   6       4026.35       4064.36        50.45 o
   4   0   6       1365.25       1301.36        34.63 o
   5   0   6       1007.56       1014.37        44.03 o
   6   0   6        488.75        509.51        66.35 o
   0   1   6          4.94         -2.64        13.19 o
   1   1   6        194.37        204.50         7.42 o
   2   1   6        513.59        501.66        12.79 o
   3   1   6         48.58         52.34         6.35 o
   4   1   6         47.10         65.78         8.12 o
   5   1   6         55.03         36.67        15.26 o
   6   1   6         20.49         24.68        19.87 o
   0   2   6       1569.93       1593.94        32.89 o
   1   2   6        364.20        358.13        13.86 o
   2   2   6        424.52        399.72        18.89 o
   3   2   6         63.22         51.67         7.39 o
   4   2   6        278.32        267.10        17.54 o
   5   2   6        114.26        131.15        10.63 o
   6   2   6         67.66         55.17        14.78 o
   0   3   6        789.03        730.52        26.15 o
   1   3   6        400.78        391.33        15.53 o
   2   3   6        404.31        425.15        22.20 o
   3   3   6        317.09        318.39        17.22 o
   4   3   6        140.65        168.83        14.25 o
   5   3   6         93.50         93.87        21.43 o
   0   4   6       2197.73       2134.22        42.67 o
   1   4   6       1983.67       1905.49        39.42 o
   2   4   6       1060.90        969.82        24.71 o
   3   4   6        858.59        861.52        25.37 o
   4   4   6        629.71        617.17        25.97 o
   5   4   6        479.79        506.12        48.21 o
   0   5   6         40.83         25.70        18.55 o
   1   5   6         84.65         76.42         5.77 o
   2   5   6         14.03          5.81        14.21 o
   3   5   6         65.94         63.93         7.01 o
   4   5   6          6.36          6.29        18.15 o
   5   5   6         50.62         65.82        22.63 o
   0   6   6        610.63        556.46        30.74 o
   1   6   6        943.54        892.14        66.62 o
   2   6   6        798.26        764.94        26.10 o
   3   6   6        692.24        616.35        56.19 o
   4   6   6        244.75        265.17        24.43 o
   5   6   6        202.82        178.01        11.86 o
   0   7   6       1150.77       1126.97        41.73 o
   1   7   6        665.65        618.19        24.81 o
   2   7   6       1210.56       1156.16        39.05 o
   3   7   6        545.22        535.67        40.57 o
   4   7   6        420.71        450.24        27.13 o
   0   8   6        130.17        107.80        12.59 o
   1   8   6        106.95        106.20         8.72 o
   2   8   6        141.84        136.27        10.80 o
   3   8   6         69.69         70.93        13.82 o
   4   8   6         52.36         34.92        31.56 o
   0   9   6        282.41        323.48        28.61 o
   1   9   6        178.04        175.11        15.10 o
   2   9   6        103.63        103.86        10.01 o
   3   9   6        129.23        119.24        14.17 o
   0  10   6         12.80         49.47        33.83 o
   1  10   6        108.40        124.68        18.42 o
   2  10   6         11.16         16.27        24.20 o
   0   1   7       1055.79       1127.14        23.84 o
   1   1   7        649.43        645.27        14.20 o
   2   1   7        457.30        483.07        24.85 o
   3   1   7        199.34        209.87        10.79 o
   4   1   7        294.65        285.36        16.80 o
   5   1   7        160.54        167.87        14.18 o
   0   2   7       3907.90       3911.84        54.70 o
   1   2   7       1227.81       1228.23        23.85 o
   2   2   7       2189.03       2176.68        96.34 o
   3   2   7        832.10        799.52        32.27 o
   4   2   7       1242.97       1207.50        81.94 o
   5   2   7        255.92        261.29        30.23 o
   0   3   7       1330.56       1341.27        34.95 o
   1   3   7        852.77        816.45        21.63 o
   2   3   7       1321.95       1238.27        26.80 o
   3   3   7        810.89        798.15        25.64 o
   4   3   7        507.53        521.05        26.87 o
   5   3   7        150.39        167.89        11.36 o
   0   4   7        698.15        706.62        28.49 o
   1   4   7        309.02        312.31        19.17 o
   2   4   7        769.93        690.88        59.77 o
   3   4   7        223.46        234.01        16.16 o
   4   4   7        316.80        344.67        18.95 o
   5   4   7         89.70        107.33        33.91 o
   0   5   7        385.32        362.61        26.21 o
   1   5   7        489.19        445.07        32.99 o
   2   5   7        244.33        220.21        11.54 o
   3   5   7        244.79        240.76        14.30 o
   4   5   7        150.13        127.34        10.07 o
   5   5   7        105.92        114.30        13.72 o
   0   6   7        530.12        526.72        33.23 o
   1   6   7        443.92        458.97        21.86 o
   2   6   7         99.66         90.26         7.85 o
   3   6   7        305.51        329.53        29.57 o
   4   6   7        113.13        132.49        13.86 o
   0   7   7        185.10        175.00        14.08 o
   1   7   7        331.91        333.61        23.02 o
   2   7   7        103.30        111.06         8.87 o
   3   7   7        165.95        162.51        10.12 o
   4   7   7         75.76         73.52        24.82 o
   0   8   7        378.73        398.26        29.79 o
   1   8   7        259.78        244.53        14.07 o
   2   8   7        229.21        234.22        12.27 o
   3   8   7        106.87         98.45        13.90 o
   0   9   7        167.53        159.10        14.71 o
   1   9   7        308.30        293.37        16.05 o
   2   9   7        134.73         86.39        25.72 o
   0  10   7        198.81        200.97        21.93 o
   0   0   8        302.13        335.53        25.40 o
   1   0   8        369.33        375.08        34.89 o
   2   0   8         88.78         94.12         6.77 o
   3   0   8        384.39        394.55        31.93 o
   4   0   8         54.52         32.02        38.14 o
   5   0   8        117.44        113.13        20.14 o
   0   1   8       2231.41       2310.98        35.55 o
   1   1   8       1023.36       1090.26        19.25 o
   2   1   8       1601.00       1622.09        38.31 o
   3   1   8        644.31        630.33        23.40 o
   4   1   8        801.26        869.73        33.54 o
   5   1   8        259.71        253.67        12.69 o
   0   2   8        162.79        164.92        11.77 o
   1   2   8        198.96        188.18        19.22 o
   2   2   8        254.08        260.71        14.33 o
   3   2   8        106.21        106.92         7.02 o
   4   2   8         50.46         39.73        20.68 o
   5   2   8         53.45         60.74        25.82 o
   0   3   8         51.74         54.34         7.72 o
   1   3   8        348.08        361.57        18.54 o
   2   3   8         65.62         42.58        15.68 o
   3   3   8        233.25        266.11        40.65 o
   4   3   8         30.81         15.69        20.86 o
   5   3   8         65.48         35.10        26.96 o
   0   4   8        130.53        126.51        11.40 o
   1   4   8        200.20        191.50        10.75 o
   2   4   8        525.64        532.58        36.65 o
   3   4   8        119.42        122.57         8.47 o
   4   4   8         76.02         78.39         9.78 o
   0   5   8       1689.80       1566.06        45.97 o
   1   5   8        927.63        874.46        26.52 o
   2   5   8       1060.85       1055.32        29.52 o
   3   5   8        481.31        488.70        26.49 o
   4   5   8        586.45        616.20        32.06 o
   0   6   8        398.22        370.05        25.26 o
   1   6   8        328.09        312.62        24.16 o
   2   6   8        259.39        237.19        14.62 o
   3   6   8        298.62        263.25        26.72 o
   4   6   8        148.40        156.81        15.00 o
   0   7   8        123.88        126.79        12.73 o
   1   7   8         58.03         77.28        20.29 o
   2   7   8         68.15         77.60        21.99 o
   3   7   8         26.42         43.75        41.70 o
   0   8   8        370.89        336.79        25.80 o
   1   8   8        359.40        339.85        19.00 o
   2   8   8        306.06        320.07        17.59 o
   0   9   8         35.02          4.24        31.99 o
   1   9   8        144.64        147.29        11.39 o
   0   1   9       1104.91       1131.96        29.95 o
   1   1   9        592.45        594.45        17.42 o
   2   1   9       1150.53       1185.73        23.44 o
   3   1   9        431.90        452.13        21.14 o
   4   1   9        329.00        350.08        14.26 o
   0   2   9        173.08        167.94        15.67 o
   1   2   9         89.93         80.91         6.67 o
   2   2   9         72.81         99.65        20.80 o
   3   2   9         41.96         57.37        18.68 o
   4   2   9         33.17         62.29        21.75 o
   0   3   9        996.57        931.54        36.39 o
   1   3   9       1253.80       1306.84        30.39 o
   2   3   9        767.95        790.51        41.96 o
   3   3   9        968.43        902.15        31.49 o
   4   3   9        333.93        336.65        20.85 o
   0   4   9        422.21        394.42        31.28 o
   1   4   9        255.74        240.25        18.34 o
   2   4   9        332.31        338.93        18.53 o
   3   4   9        134.07        115.75        12.86 o
   4   4   9        153.32        145.11        11.20 o
   0   5   9          6.77          7.53        25.58 o
   1   5   9         79.66         95.59        16.53 o
   2   5   9         23.22         28.47        32.76 o
   3   5   9         13.97         12.50        21.10 o
   4   5   9          2.10        -19.74        24.54 o
   0   6   9         99.79        116.10        12.39 o
   1   6   9        272.02        282.14        18.75 o
   2   6   9        116.24        120.53        11.65 o
   3   6   9        217.20        222.55        11.81 o
   0   7   9        260.60        239.43        17.72 o
   1   7   9        335.02        343.29        21.42 o
   2   7   9        199.82        196.47        10.92 o
   0   8   9         47.36         61.68        31.16 o
   1   8   9         59.55         69.10        13.51 o
   0   0  10        503.09        465.04        36.83 o
   1   0  10        619.46        660.71        28.35 o
   2   0  10        376.10        390.04        21.20 o
   3   0  10        520.00        532.86        27.12 o
   4   0  10        177.02        186.79        13.58 o
   0   1  10        435.80        465.12        32.29 o
   1   1  10        627.97        666.70        20.27 o
   2   1  10        339.69        369.91        14.68 o
   3   1  10        292.66        307.31        19.44 o
   4   1  10        203.31        237.32        10.13 o
   0   2  10        172.39        167.59        12.92 o
   1   2  10         94.18        105.14        13.91 o
   2   2  10        224.26        215.84        12.76 o
   3   2  10         78.56         91.78        11.61 o
   4   2  10         61.69         81.18        29.21 o
   0   3  10         35.16        -11.76        25.42 o
   1   3  10        127.62        132.53         9.19 o
   2   3  10          5.76         35.03        18.24 o
   3   3  10         73.13         43.97        21.85 o
   4   3  10         14.40         25.81        29.41 o
   0   4  10        432.34        438.89        29.03 o
   1   4  10        344.70        314.56        15.16 o
   2   4  10        248.77        250.43        13.84 o
   3   4  10        204.70        226.93        11.30 o
   0   5  10        323.71        335.56        28.66 o
   1   5  10        269.92        280.59        56.57 o
   2   5  10        338.82        348.13        20.20 o
   3   5  10        165.49        154.21        23.60 o
   0   6  10        125.10         67.97        32.76 o
   1   6  10        142.29        102.01        18.08 o
   2   6  10         98.50         70.98        25.13 o
   0   7  10        206.29        107.87        36.41 o
   1   7  10        177.94        161.05        11.45 o
   0   1  11         19.30        -10.46        41.50 o
   1   1  11          3.03         15.54        15.48 o
   2   1  11         13.18         52.59        16.13 o
   3   1  11         19.32        -19.15        19.15 o
   0   2  11        720.40        809.49        41.91 o
   1   2  11        732.12        846.05        93.41 o
   2   2  11        649.16        689.52        31.15 o
   3   2  11        405.67        505.00        26.46 o
   0   3  11        208.87        207.53        16.69 o
   1   3  11        102.41        120.47         9.45 o
   2   3  11         66.90         54.81        22.14 o
   3   3  11         43.39         51.47        20.63 o
   0   4  11         96.02         97.22        32.66 o
   1   4  11        240.16        229.49        15.43 o
   2   4  11         48.64         52.82        21.96 o
   0   5  11        201.91        207.36        16.94 o
   1   5  11        184.07        168.12        10.73 o
   2   5  11        205.71        204.12        12.27 o
   0   6  11         80.63         88.69        35.64 o
   0   0  12        592.17        659.48        39.62 o
   1   0  12        777.66        878.57        37.96 o
   2   0  12        298.61        311.62        26.03 o
   0   1  12         34.96         10.70        24.92 o
   1   1  12         63.71         86.02        13.02 o
   2   1  12         17.78        -17.37        21.75 o
   0   2  12         18.54         40.30        33.38 o
   1   2  12         60.78         88.92        24.42 o
   2   2  12         45.24         23.93        26.80 o
   0   3  12         22.14         29.84        32.93 o
   1   3  12         61.17         49.31        24.20 o
   0   4  12        227.86        229.74        19.41 o
                                                
